# Supplementary material for: Pulmonary Sequestration in Adults: Endovascular and Hybrid Treatment Strategies—A Systematic Review
Source: J Clin Med. 2025 Oct 23;14(21):7493. doi: 10.3390/jcm14217493 (PMC12608632; doi:10.3390/jcm14217493)
Supplement: Supplementary file 1 [file jcm-14-07493-s001.zip]

Archive with 1 entries (1 files):
- jcm-3815437-supplementary.pdf
